# Supplementary material for: Riboflavin-LSD1 axis participates in the in vivo tumor-associated macrophage morphology in human colorectal liver metastases
Source: Cancer Immunol Immunother. 2024 Mar 2;73(4):63. doi: 10.1007/s00262-024-03645-1 (PMC10908638; doi:10.1007/s00262-024-03645-1)
Supplement: Supplementary file 2 — Supplementary file2 (XLSX 14 kb) [file 262_2024_3645_MOESM2_ESM.xlsx]

## Sheet: Legend
Table S1: Name, polarity, precursor Ion, target ion and confirmation ion of the analytes monitored in the Targeted metabolomic methods

## Sheet: Foglio2
Classes	Name	Polarity	Precursor Ion (m/Z)	Target Ion (m/Z)	Confirmation Ion (m/Z)
Nucleic acid related	Cytidine monophosphate	+	324	112.5	95.1
	Guanosine monophosphate	+	364	152.25	135.1
	Uracil	+	113	70.3	96.15
	Adenosine monophosphate	+	348	136.2	119.2
	Hypoxanthine	+	137	119.2	110.2
	Uridine	+	245	113.3	96.15
	Thymine	+	127.1	110.05	54.3
	Inosine	+	269.1	137.2	110.15
	Guanosine	+	284	152.1	135.2
	Xanthosine	+	284.9	153.25	136.25
	Cytidine	+	244.1	112.3	95.25
	Thymidine	+	243.1	127.3	110.3
	Adenine	+	136	119.2	92.2
	Adenosine	+	268.1	136.05	119.1
	Deoxycytidine	+	228.1	112.05	95.15
	Uric Acid	-	167.1	124.15	96
	Xanthine	-	151	108.2	66.2
	Guanine	-	150	133.2	66.05
	Niacinamide	+	123	80.1	78.1
Sugar	Glucosamine	+	180	162,25	72,25
	Gluconic acid	-	195.2	75	129.2
	Threonic acid	-	135.2	74.95	58.95
	Sucrose	-	341.3	89.2	179.1
Vitamin	Nicotinic Acid	+	124.05	80.1	78
	Choline	+	104.1	60.5	58.25
	Pantothenic Acid	+	220.1	90.15	202.1
	Pyridoxal	+	167.9	150	94.15
	4-Aminobenzoic Acid	+	138.25	65.1	77
	Riboflavin	+	377	243.1	172.25
	Biotin	+	245.1	97.1	123.1
	Ergocalciferol	+	397.35	69.5	105.05
	Ascorbic Acid	-	175.2	86.85	130.8
	Cyanocobalamine	-	1354.5	339	132
	Pyridoxine	-	169.9	152
	Lipoic Acid	-	205.2	171.2	127.3
	Tocopherol acetate	+	473	207.15	165.1
Amino Acid related	Cystine	+	241	151.95	120.05
	Asparagine	+	133.1	87.2	28.1
	Aspartic Acid	+	134	74.05	88.2
	Serine	+	105.9	60.1	42.15
	4-Hydroxyproline	+	132.1	86.1	68.1
	Glycine	+	75.9	30
	Glutamine	+	145.1	127.2	190.05
	Cysteine	+	122	76.1	59.1
	Threonine	+	120.1	74.05	56.1
	Methionine Sulfoxide	+	166	73.95	56.2
	Glutamic Acid	+	147.9	84.15	56.1
	Alanine	+	79.9	44.15
	Citrulline	+	176.1	70.1	159.05
	Ornithine	+	133.1	70.1	116.05
	Proline	+	116.1	70.2	28.15
	Lysine	+	147.2	84.1	130.1
	Histidine	+	155.9	110.1	83.1
	Arginine	+	175.2	70.1	60.1
	N-Acetylaspartic Acid	+	175.9	88.25	74.1
	4-Aminobutyric Acid	+	104	87.2	69.1
	Glutathione	+	308	178.7	162
	Valine	+	118	72.1	55.15
	Methionine	+	149.9	56.2	61.05
	N-Acetylcysteine	+	164.1	122.1	75.95
	Tyrosine	+	182.1	91.1	136
	Isoleucine	+	132.1	86.1	69.1
	Leucine	+	132.1	86.15	30.05
	Phenylalanine	+	166.1	120.1	103.05
	Kynurenine	+	209.1	192.1	146.05
	Tryptophan	+	205.1	188.1	118.1
	Cystathione	+	223	88.05	134
	Amino adipic acid	+	162.15	55.05	116.3
	5-oxoproline	-	128.2	84	82.2
Glycolysis-TCA cycle related	Hexose (Glucose)	-	179.2	88.93
	Malate	-	133.1	115.5	71.15
	Pyruvate	-	86.9	43
	Lactate	-	89.3	43.15
	Citrate	-	191.2	111.2	85
	Succinate	-	117.3	73.05
	Fumarate	-	115	71.1	27.15
Other	Glyceric Acid	-	105.2	75.1	56.9
	2-Aminoethanol	+	62.15	45.05
	Ethylenediamine	+	61.15	44.25
	Putrescine	+	89.2	72.35	30.2
	O-Phosphoethanolamine	+	142.1	44.1
	Histamine	+	112.1	95.15	41.25
