# Supplementary material for: Riboflavin-LSD1 axis participates in the in vivo tumor-associated macrophage morphology in human colorectal liver metastases
Source: Cancer Immunol Immunother. 2024 Mar 2;73(4):63. doi: 10.1007/s00262-024-03645-1 (PMC10908638; doi:10.1007/s00262-024-03645-1)
Supplement: Supplementary file 3 — Supplementary file3 (XLSX 11 kb) [file 262_2024_3645_MOESM3_ESM.xlsx]

## Sheet: Legend
Table S2: List of the statistically significant different metabolites, whose identities were confirmed by MS/MS, in the comparison between L vs S TAMs populations

## Sheet: Foglio1
		Peak intensity
		Large TAMs														Small TAMs
HMDB-Metabolite	m/z_mean	PT01	PT02	PT03	PT04	PT05	PT06	PT07	PT08	PT09	PT10	PT11	PT12	PT13	PT14	PT01	PT02	PT03	PT04	PT05	PT06	PT07	PT08	PT09	PT10	PT11	PT12	PT13	PT14
Histamine	112.087	2756.4		3761.1	3281.2		10112		22329.5	2228.7	4720.9	5106.6	1735.7	1735.7			705.7	13		1205.3	294.3		961.9	6349.3	302.2	20242.5	1034
Guanidoacetic acid	118.061		62.4	453.4	189.5	518.3	2252.8		282.4	307.1	154.3	812.4					65.4	43.9		127.2			140.2	43.3		324	74.8	15.1
L-alpha-Aminobutyric acid	142.027	2536.9	39.9	7697.9	1837.7	1467.5	10985.3	349.5	1139.3	381.6		2676.2	275	275		42.6		1178.5	777.9	86			64.5			77.7	310.7	24.6
O-Phosphoethanolamine	164.008	7179.8		12097.1	3324.2	2769.7	21241.4	256	1572.9	566.3		3629.7	802.6	802.6				634.7	794.4		53.8			512.3			437.4
N8-Acetylspermidine	188.176	176.7	165.8			3603.6	701.9	257.5	629.1		381.4	2711.2				3481.6	4638.4	14765.3	30397.7	8760.9	23653.1	440.1	4438.7	7634.2	2021.3	5956.9	15202.4	550.9	380
Glycerophosphocholine	258.11	6080.9	18090.9	6609.2	14105.2	12958.3	27733.3	2908.3	4884.5	1074.5		5078.6	1633.9	1633.9	234.5	29.6		10693.6	982.9	844.6	941.6			260.9			1821	6353.1	22.1
Glutathione	308.091	2693.9		523.9	2128.8	1043.8	3444.1	1366.8	260.2	87.8		6041.1	1482.5	1482.5	94	302.7	108.9		765.4	513.6	96.6		91.3				1225.9	77.6	443.1
DG(15:0/0:0/24:1n9)	665.608	1819.2	277.2	537.2	368.1		448.4	2198.5	1127.3	1021.8		22.1	82.5	82.5	107.3		359	422.3	2534.1	4190.3	2939.1	2691.4	650.7	1474.7	869.2				208
DG(18:0/0:0/20:2n6)	671.556	155.9	245.1	323.6	167.3			250.9	655.9			291	204	204	149.8		320.3		421.7	747.5	306.5	1448.1	969.2	325.2	598.3	614.2		149.2
CerP(d18:1/26:0)	780.62	14431.4	1393.4	7104.6	10623.2	9501.1	7250.1	14497	9030.5	8801.9	7455.8	1779.4	1461.4	1461.4	2598.3	2275.3	13017.9	12529.5	12579.7	16834.7	19685.9	15120.8	12086.4	15109.3	12658.5	8724.7	2076.9	645.1	2301.2
CerP(d18:1/26:1(17Z))	784.661	2195.5		824.8	1200.5	528.1	787.4	1550	1079.8	804.9	355.1	506.9	616.5	616.5	674.8	525.4	1107.2	4992.5	1592.5	1643.5	2457.3	1472.7	1801	1611.4	1194.2	1224.8	803		1259.2
PC(P-18:1(9Z)/22:6(4Z,7Z,10Z,13Z,16Z,19Z))	816.589	778.5		164.3		1004.1			651.3	519.4	3304	232.9	606.6	606.6	532.2	160.3	226.3	472.1	49.8			445.1	401.5		944.2	128.9	199.7	256
PC(O-18:1(9Z)/20:0)	840.621	2131.7		1187.5	1442.7	1452.3	649.4	2041.9	2324.5	1556.5	249.2	559.9	620.8	620.8	446.6	976.5	1439.5	4741	2866.8	2879.6	3067.1	2460.2	1241.9	2659.2	2812.6	1145.4	1101.8	86.4	1264.6
PC(O-20:0/20:4(8Z,11Z,14Z,17Z))	862.604	867.4		164.3	627.3	107.9	197.1	299.1	397.8	176.1	260	410.1	280.3	280.3	164.3	190.1	251.3	772.6		474.2	728.3	707.7	546	235	599.9		381.8		277.2
