# Supplementary material for: Riboflavin-LSD1 axis participates in the in vivo tumor-associated macrophage morphology in human colorectal liver metastases
Source: Cancer Immunol Immunother. 2024 Mar 2;73(4):63. doi: 10.1007/s00262-024-03645-1 (PMC10908638; doi:10.1007/s00262-024-03645-1)
Supplement: Supplementary file 4 — Supplementary file4 (XLSX 16 kb) [file 262_2024_3645_MOESM4_ESM.xlsx]

## Sheet: Legend
Table S3: List of the measured metabolites in L and S TAMs populations by targeted metabolomics. Bold highlighted the metabolites reaching the statistical significance (Wilcoxon Mann–Whitney test, *p < 0.05) in the L vs S comparison

## Sheet: Foglio1
	Peak area
	Large TAMs														Small TAMs
Sample ID	PT01	PT02	PT03	PT04	PT05	PT06	PT07	PT08	PT09	PT10	PT11	PT12	PT13	PT14	PT01	PT02	PT03	PT04	PT05	PT06	PT07	PT08	PT09	PT10	PT11	PT12	PT13	PT14
Cystine	1478	5310	17037	23472	872	4552	3612	37009	2918	4006	526	1819		24855		1803	19292	2738	2352			22542	1265	2917	1263	4489	2584	18817
Aspartate	267507	320801	255803	148088	302246	221979	63055	1014482	121160	69304	181167	100054	936	709238	129206	670024	397942	459667	88859	33957	39195	2495712	103932	134957	109868	117505	21544	355982
Serine	423625	497350	448240	336916	680524	500800	88007	1200201	208671	60006	276376	149304	702	671186	239075	1159652	441187	840116	260612	90366	46509	7791237	223013	156889	200104	188968	34123	429879
OH-Proline	1170351	372505	378018	425564	305147	604365	437957	359826	733364	793046	2460690	621879		29072	2662743	425420	319201	393047	653230	711975	468732	382635	509081	580630	2127042	459307	943238	15516
Glycine						18210		38791						24262								104443			18505			15951
Glutamine	78308	29131	17695	9307	5605	21504	3966	32430	14464	566	33029	4970	1366	34973	24050	107645	29531	26143	2405	2660	1184	125278	6944	9062	28449	3080		20691
Threonine	155025	48758	42673					144831			113736				88868	229377	42285	95473				1052083			47019
Glutamate	233912	189630	62576	77482	29079	82408	8155	249492	35663	11954	237392	25326	4186	63862	160105	368815	146075	252932	15918	10863	1331	625084	36347	29463	118427	47816	3833	69188
Alanine	85620	81498	53766		49815	85221		220052			121912			166681	185511	133401	69665	117690				904934			137561			79608
Citrulline	105029										97873				24838	303152						840396
Ornithine	81191	706405	326789	96223	199209	693631	135983	507369	467936	90485	134745	284192		1294402	106353	115113	265363	116595	96796	90425	58881	674969	147416	69267	120217	154006	62057	977636
Lysine	1503623	827565	483006	169277	145107	682849	192718	878066	461930	209135	897413	277140		1095517	584464	1816152	729606	481790	98561	93952	38274	2413428	136868	193290	670773	187310	34639	597471
Cystathionine	3650	8792				5895		35643				7251		305362	10740			13228							23963			134339
ISO-Leucine																												1479979
Leucine																												2126718
Phenylalanine	500106	2021995	824590	215744	443617	1472391	529938	1098753	1390717	581892	1502071	514761		5225536	1954048	359731	643597	249908	179494	336594	97362	2478017	202764	208096	1595817	386029	376228	4090764
Kynurenine														76007														39717
Tryptophan	142989	431396	167241	80979	95359	301965	188250	207301	225945	195613	235826	112862	38983	1138635	323627	117354	151746	78009	101516	75562	51415	472921	86970	64198	279072	61507	120632	674056
Valine		254672				233050	105259	125343	200418		179033			912167	239318							404659					116668	1621827
Methionine		189110	65484				55012	58687	151272	53749				208868			71868											202941
Tyrosine		118332	44502			79233	30968		52493					814581								54227			55083		117852	488462
Asparagine	100984	45331	43273	29577	40971	71253	31373	83315	35904	53417	156381	57991		31555	138157	92109	44699	58536	52434	52642	34125	227849	43259	42959	123361	39475	70541	11879
O-Phosphoethanolamine	227151	59048	19515	18987	5463	59610	12563	153668	25649	14206	234448	28422		36801	61450	43313	53611	77964	2851	5281	2919	102993	10410	16928	20178	10504		13252
AMP														388446														345570
Choline												3613340	19523	20709347											5899797	1499917	1617058	24084752
Hypoxanthine														1080158														1008648
Uridine																												90644
Cytidine																												769760
Pantothenic Acid											198803			825569	387567										323952			763020
Pyridoxal														496000														214177
Inosine	52033	89111	68699	56908	27340	34728	64119	87083	49892	81040	21123	113261		1210884	22472	67973	77378	75464	26582	37578	47196	41565	54085	34129	16907	44927	24920	652139
Guanosine		57315				33230	1457		38698		7082	5829		257366														161176
Xanthosine	5260	26882				11365		2408	5538		7174	9541	1305	93549	17754			332							22283		3515	56969
Thymidine														55247														43315
Adenine																					94878
Adenosine	585271	1080294	712187	784922	361727	297953	604443	623653	594194	953855	232998	634928		10684465	318552	529663	988138	550855	314739	478763	432115	466767	477005	308257	287859	276359	252860	5251136
Deoxycytidine	7718			5785	4088						15028	2813	4700	318890	15111					1239					35287			126953
Riboflavin	14486	21128				21619		10652	10359		16695	10251		55053	8506		12016	4947		5323					5596	3963		8549
Tocopherol			6508	72147	56978	32102			281405	9041	443514	41091	27924	91606		340731		160270	49117	123624		68472	35955	26978		96940		83471
Gluconic Acid											58632														34766
Threonic Acid											28961														27884
Malate	54139	38985	29084	28373	23852	25569	18534	43928	15589	14377	49206	16439	126	16279	55984	59321	30666	45039	18844	23116	20369	54163	25157	22679	42969	25883	10090	12039
Citrate	826436	121859	107447	124479	96732	91253	94842	179404	91605	75490	526369	71497		70839	1391913	427746	136280	156923	91189	94040	104105	252536	99046	99567	501640	85918	71211	75012
Glucose	3461										21668			21863	50518	3276									31450			15382
Lactate				12895							59530			590861	230616										142308			724834
Succinate														5061														69604
Xanthine																												15202
Fumarate					47		5237	4851	2370	3056	1171			10499	5125	6013	6593	1049		840	10262	1431	2788	2884			3137	1442
